# Supplementary material for: Genetic Characterization of Salmonella Infantis with Multiple Drug Resistance Profiles Isolated from a Poultry-Farm in Chile
Source: Microorganisms. 2021 Nov 17;9(11):2370. doi: 10.3390/microorganisms9112370 (PMC8621671; doi:10.3390/microorganisms9112370)
Supplement: Supplementary file 1 [file microorganisms-09-02370-s001.zip]

Archive with 8 entries (8 files):
- Supplementary_Fig_S1.pdf
- Supplementary_Fig_S2.pdf
- Supplementary_Table_S1-SeqSero.xlsx
- Supplementary_Table_S2-UniqueGenes.xlsx
- Supplementary_Table_S3-AntibiticGenes.xlsx
- Supplementary_Table_S4-Profagos.xlsx
- Supplementary_Table_S5-VirulenceGenes.xlsx
- Supplementary_Table_S6-CRISPR.xlsx
