# Supplementary material for: Genetic Characterization of Salmonella Infantis with Multiple Drug Resistance Profiles Isolated from a Poultry-Farm in Chile
Source: Microorganisms. 2021 Nov 17;9(11):2370. doi: 10.3390/microorganisms9112370 (PMC8621671; doi:10.3390/microorganisms9112370)
Supplement: Supplementary file 1 [file microorganisms-09-02370-s001.zip › Supplementary_Table_S1-SeqSero.xlsx]

## Sheet: Hoja1
Supplementary Table S1. in silico serotyping of the 29 isolates using the SeqSero tool and Multilocus Sequence Typing (MLST).
Strain	in silico Serotyping					Multilocus Sequence Typing
	O antigen prediction	H1 antigen prediction(fliC)	H2 antigen prediction(fljB)	Predicted antigenic profile	Predicted serotype	PubMLST scheme	ST (Sequence Type)	Allele IDs
SI01	O-7	r	1.5	7:r:1,5	Infantis	senterica	-	aroC(1123?)	dnaN(18)	hemD(22)	hisD(1494?)	purE(5)	sucA(21)	thrA(19)
SI02	O-7	r	1.5	7:r:1,5	Infantis	senterica	-	aroC(1018?)	dnaN(18)	hemD(22)	hisD(17)	purE(5)	sucA(21)	thrA(19)
SI03	O-7	r	1.5	7:r:1,5	Infantis	senterica	32	aroC(17)	dnaN(18)	hemD(22)	hisD(17)	purE(5)	sucA(21)	thrA(19)
SI04	O-7	r	1.5	7:r:1,5	Infantis	senterica	32	aroC(17)	dnaN(18)	hemD(22)	hisD(17)	purE(5)	sucA(21)	thrA(19)
SI05	O-7	r	1.5	7:r:1,5	Infantis	senterica	32	aroC(17)	dnaN(18)	hemD(22)	hisD(17)	purE(5)	sucA(21)	thrA(19)
SI07	O-7	r	1.5	7:r:1,5	Infantis	senterica	32	aroC(17)	dnaN(18)	hemD(22)	hisD(17)	purE(5)	sucA(21)	thrA(19)
SI08	O-7	r	1.5	7:r:1,5	Infantis	senterica	32	aroC(17)	dnaN(18)	hemD(22)	hisD(17)	purE(5)	sucA(21)	thrA(19)
SI09	O-7	r	1.5	7:r:1,5	Infantis	senterica	32	aroC(17)	dnaN(18)	hemD(22)	hisD(17)	purE(5)	sucA(21)	thrA(19)
SI10	O-7	r	1.5	7:r:1,5	Infantis	senterica	32	aroC(17)	dnaN(18)	hemD(22)	hisD(17)	purE(5)	sucA(21)	thrA(19)
SI11	O-7	r	1.5	7:r:1,5	Infantis	senterica	32	aroC(17)	dnaN(18)	hemD(22)	hisD(17)	purE(5)	sucA(21)	thrA(19)
SI12	O-7	r	1.5	7:r:1,5	Infantis	senterica	32	aroC(17)	dnaN(18)	hemD(22)	hisD(17)	purE(5)	sucA(21)	thrA(19)
SI16	O--	r	1.5	-:r:1,5	N/A*	senterica	32	aroC(17)	dnaN(18)	hemD(22)	hisD(17)	purE(5)	sucA(21)	thrA(19)
SI17	O--	r	1.5	-:r:1,5	N/A*	senterica	32	aroC(17)	dnaN(18)	hemD(22)	hisD(17)	purE(5)	sucA(21)	thrA(19)
SI18	O-7	r	1.5	7:r:1,5	Infantis	senterica	32	aroC(17)	dnaN(18)	hemD(22)	hisD(17)	purE(5)	sucA(21)	thrA(19)
SI19	O-7	r	1.5	7:r:1,5	Infantis	senterica	32	aroC(17)	dnaN(18)	hemD(22)	hisD(17)	purE(5)	sucA(21)	thrA(19)
SI21	O-7	r	1.5	7:r:1,5	Infantis	senterica	32	aroC(17)	dnaN(18)	hemD(22)	hisD(17)	purE(5)	sucA(21)	thrA(19)
SI23	O-7	r	1.5	7:r:1,5	Infantis	senterica	32	aroC(17)	dnaN(18)	hemD(22)	hisD(17)	purE(5)	sucA(21)	thrA(19)
SI24	O-7	r	1.5	7:r:1,5	Infantis	senterica	32	aroC(17)	dnaN(18)	hemD(22)	hisD(17)	purE(5)	sucA(21)	thrA(19)
SI25	O-7	r	1.5	7:r:1,5	Infantis	senterica	32	aroC(17)	dnaN(18)	hemD(22)	hisD(17)	purE(5)	sucA(21)	thrA(19)
SI26	O-7	r	1.5	7:r:1,5	Infantis	senterica	32	aroC(17)	dnaN(18)	hemD(22)	hisD(17)	purE(5)	sucA(21)	thrA(19)
SI28	O-7	r	1.5	7:r:1,5	Infantis	senterica	32	aroC(17)	dnaN(18)	hemD(22)	hisD(17)	purE(5)	sucA(21)	thrA(19)
SI30	O-7	r	1.5	7:r:1,5	Infantis	senterica	-	aroC(17)	dnaN(18)	hemD(22)	hisD(17)	purE(5)	sucA(967?)	thrA(19)
SI31	O-7	r	1.5	7:r:1,5	Infantis	senterica	32	aroC(17)	dnaN(18)	hemD(22)	hisD(17)	purE(5)	sucA(21)	thrA(19)
SI32	O-7	r	1.5	7:r:1,5	Infantis	senterica	32	aroC(17)	dnaN(18)	hemD(22)	hisD(17)	purE(5)	sucA(21)	thrA(19)
SI34	O-7	r	1.5	7:r:1,5	Infantis	senterica	32	aroC(17)	dnaN(18)	hemD(22)	hisD(17)	purE(5)	sucA(21)	thrA(19)
SI35	O-7	r	1.5	7:r:1,5	Infantis	senterica	32	aroC(17)	dnaN(18)	hemD(22)	hisD(17)	purE(5)	sucA(21)	thrA(19)
SI36	O-7	r	1.5	7:r:1,5	Infantis	senterica	32	aroC(17)	dnaN(18)	hemD(22)	hisD(17)	purE(5)	sucA(21)	thrA(19)
SI37	O-7	r	1.5	7:r:1,5	Infantis	senterica	32	aroC(17)	dnaN(18)	hemD(22)	hisD(17)	purE(5)	sucA(21)	thrA(19)
SI38	O-7	r	1.5	7:r:1,5	Infantis	senterica	32	aroC(17)	dnaN(18)	hemD(22)	hisD(17)	purE(5)	sucA(21)	thrA(19)
* The predicted antigenic profile does not exist in the White-Kauffmann-Le Minor scheme
