# Supplementary material for: Genetic Characterization of Salmonella Infantis with Multiple Drug Resistance Profiles Isolated from a Poultry-Farm in Chile
Source: Microorganisms. 2021 Nov 17;9(11):2370. doi: 10.3390/microorganisms9112370 (PMC8621671; doi:10.3390/microorganisms9112370)
Supplement: Supplementary file 1 [file microorganisms-09-02370-s001.zip › Supplementary_Table_S2-UniqueGenes.xlsx]

## Sheet: Hoja1
Supplementary Table S2. Functional assignments of the identified unique genes.
Strain	Annotated Function
SI07	tRNA-Gln(ttg)
SI08	Type I toxin-antitoxin system protein
SI21	hicA protein
	hicB family
SI23	Protein of unknown function (DUF551)
	addiction module killer protein
	Abortive infection bacteriophage resistance protein
	tRNA-Gly(gcc)
	tRNA-Leu(taa)
	tRNA-Cys(gca)
SI26	CRISPR associated protein of unknown function
	CRISPR associated protein of unknown function
	Bifunctional tRNA (MnmD/FMnmC)
SI30	ABC transporter
	Energy-dependent translational throttle protein ettA
	Peyer's patch-specific virulence factor GipA, (transposase-like)
	nfrA nitroreductase
SI34	tRNA-Leu(caa)
SI35	Magnesium-translocating P-type ATPase
SI36	Polynucleotide
	Terminase-like family
	Phage-associated protein, HI1409 family
	Uncharacterized protein conserved in bacteria (DUF2213)
	Uncharacterized protein conserved in bacteria (DUF2184)
	tail protein
	Domain of unknown function (DUF1789)
	phage protein
	tail length tape measure
	Minor tail protein
	Minor tail protein
	Tail assembly protein
	Tail assembly protein
	Host specificity protein
	Erf family
	Zinc-binding domain of primase-helicase
	Type III restriction enzyme, res subunit
	DNA N-6-adenine-methyltransferase
	lysozyme RrrD
	integral membrane protein dotA
	Ankyrin repeat
	Dna adenine methylase
	Modification methylase DpnIIA
	Type III restriction
	PilS domain-containing protein
	Type IV pilin protein
	DNA-binding protein H-ns
	Cytotoxic translational repressor of toxin-antitoxin stability system
	XRE family Transcriptional regulator
	Chromosome partition protein Smc
	Chromosome partition protein Smc
	Chromosome-partitioning ATPase Soj
	DNA-binding protein H-NS
	Hygromycin-B 4-O-kinase
	Putative DNA repair helicase RadD
	Toxin HigB-2
	Antitoxin HigA-2
