# Supplementary material for: Genetic Characterization of Salmonella Infantis with Multiple Drug Resistance Profiles Isolated from a Poultry-Farm in Chile
Source: Microorganisms. 2021 Nov 17;9(11):2370. doi: 10.3390/microorganisms9112370 (PMC8621671; doi:10.3390/microorganisms9112370)
Supplement: Supplementary file 1 [file microorganisms-09-02370-s001.zip › Supplementary_Table_S3-AntibiticGenes.xlsx]

## Sheet: Hoja1
Supplementary Table S3. Antibiotic resistance genes detected in the 29 S. Infantis strains.
Strains	(AGly)aph(3'')-Ia	(AGly)aph4-Ia	(AGly)aac6-Iy	(AGly)aac-IVa	(AGly)aadA1-pm	(Tet)tetR	(Tet)tetA	(Sul)sul1	(Bla)PBP	(Bla)blaCTX-M-65	(Tmt)dfrA14	(Phe)floR	(Fcyn)FosA
SI01	0	0	1	0	1	1	0	1	0	0	0	0	0
SI02	0	0	1	0	1	0	0	1	0	0	0	0	0
SI03	0	0	1	0	1	1	1	1	1	0	0	0	0
SI04	0	0	1	0	1	1	1	1	1	0	0	0	0
SI05	0	1	1	1	1	1	1	1	1	1	1	0	0
SI07	0	1	1	1	1	1	1	1	1	1	1	1	1
SI08	0	1	1	1	1	1	1	1	1	1	1	1	1
SI09	1	1	1	1	1	1	1	1	1	1	1	1	1
SI10	1	1	1	1	1	1	1	1	1	1	1	1	1
SI11	1	1	1	1	1	1	1	1	1	1	1	1	0
SI12	1	1	1	1	1	1	1	1	1	1	1	1	0
SI16	1	1	1	1	1	1	1	1	1	1	0	1	0
SI17	1	1	1	1	1	1	1	1	1	1	0	1	0
SI18	1	1	1	1	1	1	1	1	1	1	1	1	0
SI19	1	1	1	1	1	1	1	1	1	1	1	1	0
SI21	0	1	1	1	1	1	1	1	1	1	1	1	0
SI23	1	1	1	1	1	1	1	1	1	1	0	1	1
SI24	0	1	1	1	1	1	1	0	1	1	1	1	1
SI25	1	1	1	1	1	1	1	1	1	1	1	1	1
SI26	0	1	1	1	1	1	1	1	1	1	1	1	1
SI28	0	1	1	1	1	1	1	0	1	1	0	1	0
SI30	0	1	1	1	1	1	1	1	0	1	1	1	0
SI31	0	1	1	1	1	1	1	1	1	0	1	1	0
SI32	0	1	1	1	1	1	1	1	1	1	1	1	0
SI34	0	1	1	1	1	1	0	1	1	1	0	1	1
SI35	0	1	1	1	1	1	1	0	1	1	1	0	1
SI36	0	1	1	1	1	1	1	1	1	1	1	1	0
SI37	1	1	1	1	1	1	1	1	1	1	1	1	1
SI38	0	0	1	0	1	1	1	1	1	0	0	0	0
