# Supplementary material for: Genetic Characterization of Salmonella Infantis with Multiple Drug Resistance Profiles Isolated from a Poultry-Farm in Chile
Source: Microorganisms. 2021 Nov 17;9(11):2370. doi: 10.3390/microorganisms9112370 (PMC8621671; doi:10.3390/microorganisms9112370)
Supplement: Supplementary file 1 [file microorganisms-09-02370-s001.zip › Supplementary_Table_S4-Profagos.xlsx]

## Sheet: Hoja1
Supplementary Table S4. Identified prophages sequences in 29 S. Infantis genomes.
Strain	BTP1	Entero_BP_4795	Yersin_L_413C	Stx2_c_1717	Strept_Sfi19	Escher_pro483	Phage_Gifsy_1	Entero_mEpX1	Citrob_Stevie
SI01	1	0	0	0	0	0	0	0	0
SI02	0	0	0	0	0	0	0	0	0
SI03	0	1	1	0	0	0	0	0	0
SI04	0	0	1	1	0	0	0	0	0
SI05	0	1	1	0	1	0	0	0	0
SI07	0	1	1	0	0	0	0	0	0
SI08	0	0	1	0	1	0	0	0	0
SI09	0	1	0	0	0	1	1	0	0
SI10	0	1	1	0	0	0	1	0	0
SI11	0	1	1	0	0	0	1	0	0
SI12	0	1	0	0	0	1	1	0	0
SI16	0	1	1	0	0	0	1	0	0
SI17	0	1	1	0	0	0	0	0	0
SI18	0	1	0	0	0	1	1	0	0
SI19	0	0	1	1	0	0	1	0	0
SI21	0	1	0	0	0	1	0	0	0
SI23	0	0	0	0	0	0	0	0	0
SI24	0	1	0	0	0	1	0	0	0
SI25	0	1	0	0	0	1	0	0	0
SI26	0	0	0	0	0	0	0	0	0
SI28	0	1	1	1	0	0	0	0	0
SI30	0	0	0	0	0	1	0	0	0
SI31	0	1	0	0	0	1	0	0	0
SI32	0	1	0	0	1	1	0	0	0
SI34	0	1	0	0	0	0	0	1	0
SI35	0	1	0	0	0	1	0	0	0
SI36	0	1	0	0	0	0	0	0	1
SI37	0	0	0	1	0	1	1	0	0
SI38	0	1	1	0	0	0	0	0	0
