# Supplementary material for: Genetic Characterization of Salmonella Infantis with Multiple Drug Resistance Profiles Isolated from a Poultry-Farm in Chile
Source: Microorganisms. 2021 Nov 17;9(11):2370. doi: 10.3390/microorganisms9112370 (PMC8621671; doi:10.3390/microorganisms9112370)
Supplement: Supplementary file 1 [file microorganisms-09-02370-s001.zip › Supplementary_Table_S6-CRISPR.xlsx]

## Sheet: Hoja1
Supplementary Table S6. Cas genes and CRISPR arrays found in the 29 S. Infantis genomes.
Strain	Spacer Arrays	# Spacers	Cas3	Cse1	Cse2	Cas7	Cas5	Cas6	Cas1	Cas2
SI01	3	50	1	1	1	1	1	1
SI02	3	46			1	1	1	1	1
SI03	2	53	1	1	1	1	1	1	1	1
SI04	2	53	1	1	1	1	1	1	1	1
SI05	3	51	1	1	1	1	1	1	1	1
SI07	2	53	1	1	1	1	1	1	1	1
SI08	2	53	1	1	1	1	1	1	1	1
SI09	2	53	1	1	1	1	1	1	1	1
SI10	2	53	1	1	1	1	1	1	1	1
SI11	2	53	1	1	1	1	1	1	1	1
SI12	2	53	1	1	1	1	1	1	1	1
SI16	2	51	1	1	1	1	1	1	1	1
SI17	2	51	1	1	1	1	1	1	1	1
SI18	2	53	1	1	1	1	1	1	1	1
SI19	2	53	1	1	1	1	1	1	1	1
SI21	2	53	1	1	1	1			1	1
SI23	3	52		1	1	1	1	1
SI24	2	53		1	1	1	1	1	1	1
SI25	2	53	1	1	1	1	1	1	1	1
SI26	3	52	1	1	1	1	1	1	1	1
SI28	2	53	1	1	1	1	1	1	1	1
SI30	2	53	1	1	1	1	1	1
SI31	2	53	1	1	1	1	1	1	1	1
SI32	2	53	1	1	1	1	1	1	1	1
SI34	2	53	1	1	1	1	1	1	1	1
SI35	2	53	1	1	1	1	1	1	1	1
SI36	2	53	1	1	1	1	1	1	1	1
SI37	2	53	1	1	1	1	1	1	1	1
SI38	2	53	1	1	1	1	1	1	1	1
